# Supplementary material for: Enteric Viruses Nucleic Acids Distribution along the Digestive Tract of Rhesus Macaques with Idiopathic Chronic Diarrhea
Source: Viruses. 2022 Mar 19;14(3):638. doi: 10.3390/v14030638 (PMC8951234; doi:10.3390/v14030638)
Supplement: Supplementary file 1 [file viruses-14-00638-s001.zip]

Archive with 2 entries (2 files):
- Dataset S1.pdf
- Table S1.pdf
